# Supplementary material for: Facile Synthetic Access Towards Sulfur- and Selenium-Functionalized Boron-Based Multiresonance TADF Emitters
Source: Molecules. 2024 Dec 10;29(24):5819. doi: 10.3390/molecules29245819 (PMC11679814; doi:10.3390/molecules29245819)
Supplement: Supplementary file 1 [file molecules-29-05819-s001.zip]

Archive with 1 entries (1 files):
- molecules-3339951-supplementary.pdf
